# Supplementary material for: Molecular Mechanism of MYL4 Regulation of Skeletal Muscle Development in Pigs
Source: Genes (Basel). 2023 Jun 15;14(6):1267. doi: 10.3390/genes14061267 (PMC10298056; doi:10.3390/genes14061267)
Supplement: Supplementary file 1 [file genes-14-01267-s001.zip › Table S1.xlsx]

## Sheet: Sheet1
Table S1. The accession numbers of MYL4 in different species
species	Accession number
Homo sapiens	NP_001002841.1
Rattus norvegicus	NP_001102965.1
Mus musculus	NP_001342684.1
Felis catus	XP_044901072.1
Canis lupus familiaris	XP_038531809.1
Pan troglodytes	XP_054527278.1
Macaca mulatta	XP_028692459.1
Equus caballus	XP_046532060.1
Bos taurus	NP_001068617.1
Ovis aries	XP_012041645.1
